# Supplementary material for: The impact of pitolisant, an H3 receptor antagonist/inverse agonist, on perirhinal cortex activity in individual neuron and neuronal population levels
Source: Sci Rep. 2022 May 12;12:7015. doi: 10.1038/s41598-022-11032-y (PMC9098477; doi:10.1038/s41598-022-11032-y)
Supplement: Supplementary file 1 — Supplementary Information 1. [file 41598_2022_11032_MOESM1_ESM.xlsx]

## Sheet: Fig.2A
Neurons (#)	Saline	Pitolisant
Excited	35	32
Inhibited	50	43
Stable	99	103

## Sheet: Fig.2B-D
Activity score
Excited			Inhibited			Stable
Saline	Pitolisant		Saline	Pitolisant		Saline	Pitolisant
0.387077	0.375248		-0.46348	-0.47234		0.083891	-0.17981
0.345183	0.581288		-0.247	-0.88629		0.160387	-0.13669
0.27539	0.444624		-0.63622	-0.89185		0.092636	0.02395
0.483025	0.711514		-0.59505	-0.80326		0.301301	0.466732
0.397992	0.388354		-0.55955	-0.41401		-0.09768	0.126162
0.497389	0.478633		-0.40044	-0.94151		0.172537	-0.20706
0.270325	0.658612		-0.20526	-1		0.221372	0.021654
0.17003	0.510912		-0.27933	-0.61504		0.111411	0.145304
0.296946	0.753868		-0.22513	-0.67463		-0.17887	-0.00734
0.344182	0.556509		-0.35181	-0.63875		-0.06362	0.155919
0.272455	0.485306		-0.23596	-0.87776		0.105472	0.005629
0.277245	0.386806		-0.25295	-1		-0.0809	-0.14553
0.275054	0.344566		-0.26113	-0.42053		-0.11137	0.181658
0.290551	0.438377		-0.37012	-0.27283		-0.15951	0.078407
0.335283	0.334465		-0.38381	-0.40947		-0.07816	0.014079
0.354939	0.409622		-0.44366	-0.29633		0.099114	0.000111
0.451786	0.249378		-0.28421	-0.37593		0.121896	-0.22987
0.335699	0.246327		-0.76965	-0.49831		0.211503	-0.0033
0.298848	0.432039		-0.32174	-0.36179		0.051154	-0.24315
0.643908	0.438896		-0.41672	-0.36269		0.083136	0.07415
0.39819	0.238495		-0.20806	-0.88117		0.008096	0.020923
0.681381	0.471407		-0.39199	-0.43504		0.031237	0.143516
0.37403	0.363345		-0.61912	-0.69438		0.017479	0.013324
0.225425	0.285523		-0.28692	-0.34904		0.018309	-0.05658
0.437848	0.454648		-0.53737	-0.29678		-0.00279	0.215947
0.250236	0.297012		-0.26621	-0.39038		0.246001	-0.21136
0.285965	0.590445		-0.33322	-0.63916		0.281482	0.035774
0.356087	0.569204		-0.29246	-0.28985		0.179404	0.054723
0.350194	0.430813		-0.26743	-0.16593		0.037458	-0.18227
0.355555	0.308029		-0.34614	-0.43208		0.18936	0.088246
0.277356	0.317609		-0.30314	-0.40334		-0.17292	-0.03432
0.581533	0.259262		-0.55969	-0.81449		0.165569	-0.08348
0.339576			-0.64938	-0.36319		0.069012	0.097019
0.227329			-0.28201	-0.60017		0.212179	0.188926
0.460118			-0.49337	-0.38279		0.101768	0.222617
			-0.34269	-0.43943		0.103697	-0.0089
			-0.46845	-0.32887		0.135396	0.087815
			-0.29866	-0.4693		-0.08726	0.181592
			-0.25184	-0.39781		0.137266	-0.11732
			-0.63136	-0.25546		-0.19876	-0.33167
			-0.26274	-0.21344		0.000228	-0.01378
			-0.24709	-0.59602		0.208422	0.140691
			-0.6416			0.279851	-0.12952
			-0.32713			0.130447	-0.1607
			-0.31341			0.190969	-0.10171
			-0.62729			0.015763	0.150739
			-0.37727			-0.05072	0.121981
			-0.34165			0.220477	0.307342
			-0.30599			-0.00299	0.108993
			-0.28713			0.198765	-0.05308
						0.086236	-0.11066
						-0.03017	0.12006
						-0.01392	0.009145
						0.093991	0.130705
						0.193037	0.174782
						-0.07478	-0.0411
						0.003129	-0.26131
						-0.0127	0.02008
						-0.05815	0.054594
						0.265161	-0.19175
						-0.10629	0.277114
						-0.16318	-0.20369
						-0.15116	0.050664
						0.067192	-0.22971
						0.036572	-0.00036
						-0.22156	0.113308
						0.044539	0.113202
						0.181988	0.039106
						0.185228	0.143325
						0.100881	0.1648
						0.056797	0.08328
						0.209735	-0.17104
						-0.27351	-0.10665
						0.221157	-0.15955
						0.062702	0.220833
						-0.23245	0.016133
						-0.06365	0.234175
						-0.11651	0.10624
						-0.13294	0.171715
						-0.0791	-0.0498
						0.064984	-0.08898
						-0.16878	-0.15102
						-0.14354	0.040684
						-0.01308	0.031109
						-0.03567	-0.00511
						-0.13181	0.169595
						0.171118	0.130717
						-0.19244	0.151541
						0.075602	0.076841
						-0.17168	0.026964
						-0.07706	-0.19533
						0.01828	-0.00832
						-0.0944	-0.23348
						0.035071	-0.0575
						-0.09342	0.202544
						-0.00808	-0.10998
						0.141097	-0.0226
						-0.18209	0.21641
						-0.01044	0.000285
							0.346486
							0.064054
							-0.15488
							-0.12191

## Sheet: Fig.3
Event frequency score					Ratio of event size
Excited		Inhibited			Excited		Inhibited
Saline	Pitolisant	Saline	Pitolisant		Saline	Pitolisant	Saline	Pitolisant
0.411765	0.356643	-0.44828	-0.45238		0.862144	1.13404	1.37939	0.749373
0.351064	0.57037	-0.25517	-0.88732		0.953277	1.21954	0.799603	1.09817
0.261745	0.415584	-0.62791	-0.90164		0.721322	0.815975	0.955345	0.890302
0.50495	0.679558	-0.56436	-0.79221		0.844509	1.23955	0.940776	1.50305
0.419355	0.395349	-0.48718	-0.38		0.847506	0.990948	1.07775	0.698138
0.512195	0.475728	-0.47222	-0.92157		1.16576	1.24857	0.754496	1.21688
0.228758	0.636364	-0.17808	-1		0.757722	0.971459	1.34259	0.752463
0.166667	0.493976	-0.32558	-0.61062		1.15264	0.878187	0.772309	1.21456
0.278689	0.764706	-0.2	-0.61404		1.1405	1.51741	1.03137	1.06323
0.362637	0.540741	-0.36264	-0.6383		0.814998	0.718856	0.902505	0.65388
0.270588	0.5	-0.2439	-0.86301		0.681824	1.04955	0.727999	0.648062
0.284404	0.377551	-0.21311	-1		1.03661	1.36399	0.617458	0.713854
0.285714	0.328358	-0.28972	-0.4		1.08546	0.850196	0.884449	1.20381
0.285714	0.410072	-0.375	-0.30667		1.00772	1.68163	1.3405	0.739981
0.343511	0.300448	-0.35802	-0.41176		0.767846	0.904677	0.842656	0.812089
0.333333	0.418919	-0.4359	-0.2967		0.775585	0.819212	1.02824	0.617432
0.447154	0.265537	-0.25641	-0.40678		0.977384	0.798369	0.93174	0.892293
0.313131	0.262295	-0.76	-0.48515		1.07087	1.99251	0.86645	1.21567
0.284916	0.428571	-0.33333	-0.35211		0.970102	0.916305	0.895947	0.737616
0.657143	0.464052	-0.39326	-0.33333		1.23564	1.11528	0.811719	1.68357
0.417722	0.24	-0.24272	-0.87654		1.00051	1.26224	1.34659	1.09636
0.686131	0.480769	-0.38947	-0.45763		1.30749	1.07335	1.54698	0.933854
0.376147	0.385621	-0.59322	-0.64706		0.914187	0.918695	0.935216	0.726515
0.234043	0.25	-0.31034	-0.3125		0.849325	0.746306	1.7481	1.02294
0.453608	0.460076	-0.53488	-0.32203		0.730432	1.35432	0.972467	1.17261
0.304348	0.30303	-0.30435	-0.35484		0.838404	0.908908	0.832621	0.767756
0.245283	0.602649	-0.31707	-0.63636		0.87828	1.45621	0.900131	1.07563
0.349398	0.602941	-0.27586	-0.2809		1.06668	1.39298	1.0116	0.919158
0.350649	0.444444	-0.33333	-0.14634		1.16738	1.02087	0.912886	0.866608
0.361702	0.317365	-0.36765	-0.42857		0.749515	0.899921	1.44101	1.52997
0.271318	0.315789	-0.2093	-0.37778		0.899981	0.792222	0.93788	1.0744
0.582822	0.277108	-0.53846	-0.81538		0.833334	1.32028	1.08859	0.854808
0.303571		-0.62712	-0.38211		1.01172	1.31656	1.06892	1.04416
0.264516		-0.25275	-0.5873		0.752646	0.749786	0.955894	0.956692
0.458065		-0.45	-0.35484		0.84304	1.01595	1.07959	0.701918
		-0.29412	-0.43182		1.10843	1.02339	0.964707	0.903842
		-0.45578	-0.34118		0.834271	1.24431	0.920503	0.964272
		-0.30435	-0.46809		0.944249	1.15785	1.05985	1.02785
		-0.24786	-0.38776		0.6651	0.780604	1.32041	0.743252
		-0.6129	-0.25581		1.39075	1.45643	0.824941	0.566886
		-0.26316	-0.15789		1.12912	0.803383	0.832886	0.923155
		-0.26471	-0.59615		0.903007	0.883803	1.19449	0.910745
		-0.67164	-0.27778		0.852318	1.12208	1.11127	1.28256
		-0.36364			0.753841	0.85218	1.18053	1.10068
		-0.32787			0.740736	1.02955	0.859322	0.968951
		-0.59551			0.568405	1.05245	1.00736	0.779131
		-0.37255			1.30164	0.848936	1.0067	0.869277
		-0.3037			0.736452	0.977096	0.947627	1.07115
		-0.3494			0.951411	0.952692	1.22043	0.991525
		-0.33333			0.631618	0.932059	1.17145	0.984322
					0.973145	0.79843	0.833258	0.959854
					0.882987	1.15768	0.801307	1.07666
					0.733527	1.29151	0.854041	1.02383
					1.55652	0.906481	0.919505	0.992932
					1.01033	0.897747	1.17576	0.969907
					0.665619	0.980632	1.08958	1.35047
					0.720207	0.775083	1.13264	0.888755
					0.869234	0.827873	1.05017	1.35352
					1.18356	0.863961	0.802805	0.886845
					0.921284	1.54983	1.10955	0.656907
					1.41131	0.850929	1.26773	1.22355
					0.780351	1.10139	0.781569	0.847948
					0.867081	0.670165	0.902346	0.801501
					0.802138	1.64608	0.774008	0.716219
					0.969617	1.12404	0.881147	0.871877
					0.927777	1.03309	1.03747	0.807385
					1.36976	0.783466	0.964128	0.659818
					0.770855	1.07983	1.09423	0.634853
					0.726958	0.82407	0.67825	0.680127
					1.07837	1.04162	0.893614	0.698946
					0.83637	1.08887	0.994512	0.748573
					0.903098	1.49084	1.0031	0.80433
					1.16221	1.54541	0.685987	0.700367
					1.00079	1.2267	0.870504	0.797025
					1.28708	1.04853	1.35591	1.10088
					0.544441	1.30468	0.660028	1.01624
					0.889543	0.928469	1.01806	0.895931
					0.961927	0.778752	0.989013	0.95273
					1.26995	0.699208	0.916554	0.912942
					0.603915	1.13243	0.839463	0.74872
					0.777943	0.775208	1.2152	0.882644
					1.07408	1.17799	0.915634	1.20411
					0.969622	1.41628	0.652902	0.976365
					0.682862	0.582137	1.07362	1.10096
					0.987131	1.12341	1.08267	1.04703
					0.65478	1.04624	1.29013	0.850237
					1.09404	0.864725	1.09394	0.861117
					0.92294	0.796303	0.744683	1.11774
					1.42283	1.12068	0.836952	1.22552
					1.29677	1.08408	0.9332	1.00343
					0.538351	1.11147	0.733581	0.783978
					0.805702	0.881495	0.625355	1.18338
					0.575954	0.727815	0.773386	1.32361
					1.30799	0.823133	1.14956	0.825153
					0.853864	0.639811	0.923631	0.88095
					1.04179	1.21843	1.26094	0.988898
					1.11488	0.849629	1.05574	0.703437
					1.13535	0.853129	1.29276	0.632079
					0.900766	1.04545	0.884309	0.930048
					0.784161	0.983373	1.55557	0.655292
					1.6056	1.09857	0.64366	0.511143
					0.818174	0.733992	0.760366	0.687802
					0.733032	0.982825	0.634683	1.32943
					0.832106	1.30871	0.938974	0.693606
					0.803021	1.06312	0.822877	0.757804
					0.821274	1.00635	1.11263	1.04788
					0.825543	1.23028	0.681374	0.736732
					1.55323	0.999031	0.598123	1.45117
					2.32593	0.744375	0.711417	1.06464
					0.871357	1.16437	1.02358	1.07486
					0.918194	0.77489	0.921581	1.32572
					0.653118	1.03886	0.682923	1.002
					1.43169	1.47474	0.765288	1.03648
					1.09256	1.31141	0.946087	0.837642
					0.887284	1.22195	0.70796	1.00986
					0.707716	1.14071	0.892781	1.1665
					1.52861	0.996953	0.704328	0.935574
					1.00549	1.07884	0.83416	0.72765
					0.640803	0.997312	2.69428	0.862196
					0.688024	1.04074	0.821939	1.07464
					1.29873	0.923209	1.16335	0.808198
					0.892044	1.06359	1.2968	0.824306
					0.85303	1.51209	1.32078	1.03602
					1.11719	0.875297	0.926475	0.871795
					1.11706	1.10848	1.22152	0.799068
					1.49274	0.85686	0.929766	1.21494
					1.1038	0.813171	1.0885	0.862353
					0.783282	0.669246	1.70305	0.678524
					0.902752	1.0101	1.32238	1.17039
					0.899969	0.928904	0.799788	0.686936
					0.752966	1.02672	0.958152	1.48132
					0.694384	1.30514	1.87932	0.869526
					0.699311	0.973938	0.827315	1.19918
					1.4022	1.21245	0.8147	0.887421
					1.14019	0.932996	1.25602	0.905272
					1.2856	1.14569	0.869885	0.876137
					1.26845	1.15501	0.796477	0.88489
					0.772374	0.949395	0.758111	0.844939
					0.747844	1.45048	0.82716	1.21507
					0.701272	0.857788	0.701332	0.819086
					1.28913	0.925392	0.870312	0.995548
					0.965942	0.964738	0.923228	0.586099
					1.13333	0.70001	0.734574	1.05042
					1.02897	1.17199	0.541695	0.658034
					0.812574	0.902128	0.820348	1.16175
					0.799578	1.01489	1.33261	0.823277
					1.52418	1.40118	1.09205	0.685254
					1.01034	0.907433	1.02163	1.20296
					0.760291	1.53504	0.79548	0.717619
					0.717312	1.02692	1.20672	1.37936
					0.913919	0.689219	0.849516	1.14162
					1.12871	1.09387	0.876045	0.601629
					1.15344	0.912252	1.19266	0.931579
					0.674696	1.09745	0.881302	0.71451
					0.9199	0.768884	0.85466	0.920085
					1.43454	1.42238	0.922941	0.984564
					0.897478	0.841116	0.913952	1.06182
					1.31936	0.918566	1.23531	0.922547
					0.600284	0.9981	0.846134	1.08678
					1.4754	0.790819	1.12175	1.1683
					0.707041	1.1496	0.946893	1.58432
					0.675099	1.23524	1.15125	0.763447
					1.06304	0.947364	0.919979	1.00328
					1.14172	1.2798	0.565155	1.03548
					1.1536	0.978257	1.22743	0.985886
					1.05292	0.830788	0.773521	1.37678
					1.10651	0.807156	0.823649	0.929581
					0.99867	1.14321	0.904994	1.20588
					0.711862	1.64556	0.662532	1.18321
					1.36908	0.878357	0.701261	1.13401
					0.674299	0.986221	0.971413	1.14176
					1.0018	0.9908	1.13921	1.14881
					1.2533	0.785367	0.914441	1.31285
					1.03084	0.946849	0.96378	1.0705
					0.859311	0.892245	0.684138	0.976353
					0.762502	1.11234	1.29658	0.816015
					0.997352	1.01586	0.951036	1.43307
					0.715012	1.03578	0.636628	1.10219
					0.972756	1.1333	0.547429	1.21931
					0.690181	1.06811	1.12887	1.27227
					0.919724	1.01271	0.783294	0.80822
					0.552486	1.12042	0.867931	0.971334
					1.09043	0.848054	1.10943	1.29477
					1.07462	1.04424	0.807666	0.656921
					1.03248	1.58226	1.13252	0.868039
					1.3093	0.886265	0.561879	0.942007
					0.67528	0.854318	1.20297	1.04423
					0.923884	0.911493	1.09437	1.14931
					0.761533	0.9788	1.01591	1.0536
					0.685097	0.891679	1.12087	1.20041
					1.04013	1.07255	1.74273	0.974577
					1.14179	0.842746	0.971916	1.16574
					0.775214	0.921327	1.00782	0.730626
					0.979761	0.888754	1.04941	0.942992
					0.943437	1.11065	1.06257	1.03497
					0.812331	0.855963	1.15076	1.33908
					0.6931	0.922576	0.796393	0.856045
					0.953338	1.19575	0.811801	0.586443
					0.978025	0.968458	1.34836	0.952852
					0.768728	0.955703	0.855672	0.754645
					0.945957	1.5734	0.658609	1.38691
					0.896697	0.824577	0.808801	0.526042
					0.969441	1.25236	1.54095	0.753968
					1.06013	1.00735	0.932416	0.825077
					1.03306	1.1838	1.42661	1.26544
					1.01386	1.48845	1.4207	0.723901
					1.01398	1.29207	0.922026	1.01439
					0.84898	1.08549	1.52903	1.57192
					0.977697	1.62282	0.925305	0.749511
					1.10516	1.00063	0.695295	1.34923
					0.698067	0.720308	0.798374	1.03944
					1.23643	1.28827	0.860424	1.09574
					0.944395	2.2185	1.50464	1.07071
					1.11312	0.774121	1.18053	1.0867
					0.956697	1.21602	0.659762	1.261
					1.15594	1.4305	0.740031	0.56998
					1.59084	1.13575	1.34313	1.19699
					1.09369	0.858831	1.23536	1.29173
					0.978932	0.964895	0.707873	1.07208
					1.11564	0.862106	1.00511	0.537809
					1.09567	1.02021	1.4537	0.636682
					0.989982	0.913003	0.992927	1.23877
					0.935176	0.708393	1.30875	0.940756
					1.00394	0.849199	1.88346	1.00595
					1.07232	1.01714	1.17905	1.48535
					1.02698	1.28531	1.38074	1.0226
					0.729043	1.04794	0.916283	1.13868
					1.02224	1.2137	0.8128	0.575101
					0.666448	1.3109	0.900528	1.13504
					1.27901	1.09091	1.26944	0.751337
					0.952887	1.40148	0.769667	0.958926
					0.826856	0.846786	0.874616	0.620569
					1.07025	1.15461	0.765092	0.874023
					0.947511	1.45165	1.08617	1.29383
					0.661638	0.607418	0.61758	1.16181
					1.52548	0.905447	0.927531	0.980427
					1.27941	0.923224	1.25589	1.31635
					1.28806	1.19391	0.970782	1.11741
					1.35552	0.93502	1.13175	0.831296
					0.63376	0.766055	0.940229	1.56979
					0.866439	1.05633	0.649356	0.870265
					0.907288	1.62228	0.824441	1.36393
					0.565568	0.828297	1.05845	1.1634
					0.819659	1.09255	1.14639	1.15027
					0.904918	0.792993	0.795205	0.971662
					1.31737	1.77615	0.81211	1.30206
					0.791331	0.918437	1.09417	0.665723
					1.06635	1.14631	1.01081	1.04641
					0.540555	1.02211	1.4119	1.0764
					1.32154	1.19296	0.648705	0.932039
					1.02435	1.17745	1.02113	0.89135
					1.44382	1.08461	0.845213	0.726607
					0.922253	1.21874	0.831693	0.87289
					1.12179	1.03009	1.04412	1.46081
					1.05592	1.10836	1.06635	1.13591
					1.17797	1.18478	0.680273	0.855434
					1.22854	1.17003	0.660438	1.21664
					0.852099	1.06602	1.00861	1.08658
					0.968479	0.934318	1.49504	1.27152
					1.50289	1.21746	0.896335	1.01134
					0.749019	0.759637	0.586533	1.22749
					1.00588	1.00344	0.831011	1.05607
					0.664435	0.844031	0.980963	1.14609
					1.08053	1.05209	1.42	1.24867
					0.879576	0.744242	0.795339	1.17209
					0.703958	0.791778	1.02248	0.605446
					1.14502	1.05434	1.13215	1.07181
					1.54759	1.51666	0.838638	0.923646
					1.07096	0.891937	0.884747	0.636435
					1.74625	0.899321	0.646566	0.894885
					1.24862	0.917671	1.03512	1.08483
					1.06751	0.813856	1.18047	1.00931
					0.79984	1.04149	1.46267	1.0648
					1.31635	1.13339	0.813647	0.922271
					0.895277	0.909267	0.69544	1.0025
					0.516665	0.95174	1.05175	0.872885
					1.43087	1.13741	1.49361	1.27906
					1.25686	1.15753	0.823619	1.03891
					1.24804	0.925261	1.32918	1.00735
					1.59638	1.15917	0.903337	0.692697
					1.03367	1.15021	0.653987	1.03871
					0.977434	1.10612	0.924133	1.60964
					0.738831	0.919361	1.42094	0.979663
					1.08754	0.900621	1.15464	0.868898
					0.738624	1.00613	0.763582	1.11732
					0.719646	1.34394	0.955358	0.616196
					0.927854	0.948379	0.844817	0.933241
					0.653359	1.00869	1.02933	0.936735
					0.663555	1.07174	1.3145	0.885259
					1.20634	1.17532	0.714287	1.00728
					0.780884	1.12696	1.07602	1.01323
					0.691099	0.938193	1.41602	0.805426
					1.40667	0.83553	1.1782	0.742599
					1.43045	0.999641	0.646554	0.603365
					0.859379	1.17783	1.10535	0.872705
					1.57472	1.31721	0.886507	1.16057
					1.20428	0.913049	1.32449	0.971287
					1.24731	1.1058	0.88508	1.20549
					1.1566	0.982367	0.809753	0.784705
					0.669926	1.06033	0.646985	1.44462
					1.00592	1.07581	1.62638	1.15958
					1.15976	1.21602	1.45691	0.921759
					1.07725	1.05692	0.982452	1.19596
					0.91099	1.0048	1.26055	0.774561
					0.964149	0.8085	0.831198	0.87774
					0.811342	1.2712	1.15189	1.43424
					0.936194	1.23919	0.610374	0.934195
					1.05384	0.901944	0.877872	1.07383
					1.18727	0.857105	1.12447	1.26583
					1.14144	1.3047	0.993104	0.974001
					1.02292	0.957076	0.764472	0.941728
					0.810237	1.13507	1.02767	0.803401
					0.726321	1.66488	0.815829	0.785093
					0.694409	1.25548	0.879177	0.76288
					0.67126	0.839289	1.35875	0.931035
					0.849888	1.50453	0.674784	1.11907
					0.739371	1.06853	1.1584	0.725755
					1.33454	0.796049	0.975365	0.916273
					1.25909	0.989524	0.967078	1.06725
					1.17217	1.38194	1.25157	1.26051
					1.09165	0.989622	0.898107	1.31347
					1.09527	0.996046	1.04609	0.524953
					0.618829	1.68745	1.16234	1.08158
					1.104	1.24238	0.927489	0.736117
					1.25608	1.21501	1.33996	0.612961
					0.675343	0.952125	0.833339	0.81748
					0.920337	1.17963	1.00463	1.32418
					1.12275	1.16162	1.18476	0.710391
					1.17403	1.3835	0.685998	0.858112
					0.979965	1.11136	1.57637	1.09058
					0.691693	1.08247	0.643372	0.966527
					0.836784	0.704482	0.854202	0.933382
					0.755884	1.31685	0.773569	1.31854
					1.22288	1.12382	0.744133	1.01503
					0.528353	1.32855	1.0191	1.12745
					1.09976	0.829997	0.892632	0.794819
					1.33166	1.35627	0.732524	1.44281
					0.687688	1.26147	0.694379	1.02466
					1.02746	1.53652	1.2016	1.17089
					0.72545	0.965884	1.09114	1.24405
					1.43483	1.2073	1.03948	1.37279
					1.17883	1.22183	0.576273	1.32946
					0.686432	1.30873	0.928731	0.65989
					1.09543	1.09947	0.860731	0.986402
					1.00771	1.22267	0.992852	0.851635
					0.789749	1.10741	1.0041	0.690204
					1.06323	1.10122	1.10277	0.964448
					0.735833	1.18903	1.13607	0.94222
					0.935147	1.81849	1.16611	0.893538
					0.830305	0.9548	0.802986	0.766987
					0.60439	1.15454	0.861698	0.741595
					0.666351	1.17585	0.679734	0.741696
					1.10913	1.1881	1.08469	0.818379
					1.09826	1.49821	1.0539	0.98794
					0.808652	1.18152	1.12041	0.836949
					0.725123	0.992625	0.961805	1.11317
					0.762585	1.1717	1.43191	1.06137
					1.18664	1.12703	0.700418	0.83878
					0.971741	1.183	0.967113	0.936529
					0.829875	0.98894	1.06401	1.0214
					0.94089	1.16973	0.968608	1.20387
					0.955052	1.02297	1.02988	1.07194
					0.95053	1.1437	0.816874	0.743634
					0.969459	0.854455	0.97371	0.918061
					0.841119	0.84191	1.33819	0.941004
					0.781233	1.20652	1.12116	1.08816
					1.03474	1.18967	1.24047	1.02776
					1.0697	1.12634	1.4508	0.841834
					0.865254	1.01623	1.43011	0.716537
					1.13151	1.12871	1.12604	0.939184
					0.902616	0.88424	0.83322	0.732859
					1.12909	1.09255	0.866376	0.865564
					0.920131	1.25188	1.36054	0.999583
					1.74992	1.00305	0.865187	0.561999
					0.942077	0.764285	1.20152	1.62339
					0.959292	1.80225	1.14741	0.890626
					0.899528	1.18803	1.08953	1.1234
					0.681799	0.792446	1.21152	0.897457
					0.745656	1.01	0.954558	0.806844
					0.602104	1.77476	1.22058	1.04076
					1.09393	1.61105	0.918678	0.867175
					0.85695	1.45231	0.682308	0.911521
					1.48987	1.0516	1.07049	1.05482
					1.12173	1.10834	1.08204	1.01951
					1.18408	1.15781	0.770444	1.31513
					1.137	0.901379	1.21834	1.03898
					0.593358	0.886199	0.738004	1.38379
					1.44336	1.01998	1.14404	0.686657
					0.825162	1.06071	1.03186	0.940519
					0.607591	1.04961	1.1386	1.37032
					0.74639	1.45532	1.20131	0.688976
					0.568367	0.977078	0.760573	0.88498
					0.828246	0.7721	1.39657	1.30033
					0.633977	0.964014	1.00466	1.3039
					1.16665	1.22331	1.1465	0.70496
					1.3039	1.11707	1.05958	1.06062
					0.918407	0.874332	1.07778	0.915491
					0.926532	1.1864	0.74572	0.971748
					1.03573	0.964099	1.24538	1.00251
					0.905304	0.974019	0.788415	0.869137
					1.14731	0.994954	1.152	0.91151
					0.733791	0.988012	1.20905	0.880137
					0.93732	1.40629	1.06409	0.870025
					0.969862	1.48212	0.889573	0.862574
					1.06208	1.14997	0.703386	1.52278
					0.748943	1.08319	0.976491	0.691075
					0.698918	1.5656	1.26847	0.967285
					0.96401	1.04519	0.8047	1.11807
					1.0015	1.32691	1.23983	0.786244
					0.766833	1.04401	1.02484	0.929803
					1.18708	1.08922	0.748028	0.817918
					1.05929	0.996861	1.08244	0.906265
					1.03111	1.11017	0.952964	0.976894
					1.20975	1.23277	1.07202	1.06009
					0.869476	1.21387	0.670528	0.82461
					0.5997	0.973573	0.86138	0.863665
					1.03863	0.955454	0.804405	0.983049
					1.26208	1.13602	0.86537	0.755763
					0.568313	1.21652	0.873819	0.886916
					0.844672	1.1529	1.13187	0.703904
					0.671172	1.12911	0.867078	0.947683
					1.03331	0.955154	1.23748	0.83857
					0.628773	1.47344	1.38619	0.775233
					0.823226	1.16217	0.745733	1.21794
					1.07763	0.970329	0.880226	0.969997
					1.30912	1.07907	0.737617	1.14203
					0.67705	0.911484	1.01009	0.886365
					0.879956	1.12702	0.694564	0.915942
					1.81794	0.990705	0.841562	1.04172
					1.23062	1.01859	0.807557	0.997038
					0.847627	0.826601	0.832852	0.780706
					0.651357	1.26495	1.12665	0.932932
					0.854693	0.98192	1.41569	1.07297
					0.804018	1.11867	0.888783	0.922725
					1.16129	1.33554	0.888084	1.20042
					0.99529	0.899702	0.921147	0.907082
					0.646356	1.32687	1.31739	1.19654
					0.9063	0.877684	0.985662	0.89231
					0.835659	0.705221	0.753012	0.995432
					0.887951	1.59046	0.648377	0.995661
					0.888474	1.51974	0.967862	1.52979
					1.14095	0.857427	0.944527	0.749065
					0.727031	1.0174	0.916403	1.11787
					0.780933	1.36436	0.941639	0.99945
					1.14739	0.933765	1.24067	0.973608
					0.670718	0.812132	0.948133	0.931036
					0.988493	0.945835	0.706806	0.870655
					0.757125	1.26142	0.916873	1.06137
					0.704963	0.982293	1.27259	0.800604
					0.943888	1.15526	1.15928	0.944553
					1.17227	0.887743	1.08921	0.917881
					0.793766	1.00709	0.654166	1.24059
					1.12428	0.996962	0.652695	1.02354
					1.05957	1.48535	0.914699	0.854624
					0.67229	1.53795	0.80762	0.732378
					0.743805	0.966029	1.0958	0.785631
					0.681802	1.14572	0.978163	0.798364
					0.865929	1.05997	0.82043	0.978667
					0.903686	1.14847	0.869517	0.947282
					0.790988	1.1195	1.42661	0.827593
					1.08391	1.23388	0.915846	0.897357
					0.663009	0.784882	0.621048	1.03903
					0.722326	1.30361	1.00416	1.2494
					1.16257	0.726259	1.38703	0.940346
					1.28029	0.739493	0.769482	1.18608
					0.731149	0.994108	0.98487	0.822243
					0.987097	1.47103	1.17007	0.993772
					0.708063	1.02234	0.722887	0.929937
					1.0701	1.00594	1.20342	1.38097
					2.07173	0.807494	1.21989	0.864015
					0.921801	0.853227	0.912884	1.17393
					0.645917	0.655853	0.903264	0.820833
					1.28799	0.857956	0.747335	0.882658
					0.973746	0.792627	0.683819	0.787689
					0.550928	1.43624	0.7942	0.770479
					1.59736	1.11256	0.763115	1.02772
					1.03815	1.21958	1.11778	1.02098
					0.873	0.674749	1.08692	0.933296
					1.11906	0.904951	0.736623	1.24064
					0.816018	1.42856	1.24199	1.44009
					1.18432	0.703367	0.759532	0.914304
					0.945044	0.766294	1.10265	1.10314
					1.10718	0.824442	0.860132	0.744601
					0.96097	0.891735	0.825457	1.14957
					0.847964	0.714777	0.947024	0.872449
					0.942901	0.794778	1.01571	0.785231
					0.87199	1.35933	0.976435	0.915582
					0.70181	1.16702	1.09778	0.562923
					0.618544	0.879303	0.583691	0.634932
					0.845268	1.08403	1.45462	0.814854
					0.823952	1.22623	0.781505	0.920147
					1.45847	0.897976	0.884715	1.07975
					0.933661	1.05836	1.03527	1.1236
					0.817742	1.17553	0.957145	1.23304
					0.969707	1.09212	1.29995	0.796909
					0.621858	1.33711	0.652952	1.14273
					1.40935	0.947123	0.6823	0.959289
					1.02374	1.04066	1.74985	0.848407
					1.05533	1.25517	1.21633	0.966026
					0.971898	0.878212	1.05534	1.08061
					0.949382	0.852847	0.926594	1.02097
					0.891087	1.08979	1.18766	0.779757
					0.622381	1.33492	0.82485	1.09631
					1.12116	1.06406	0.991193	1.21449
					1.42193	0.92214	1.13741	1.01702
					0.966587	1.17364	1.02378	0.938262
					1.46263	1.12311	0.895464	0.80395
					0.925363	0.810309	0.684412	0.96665
					1.0544	0.683372	1.25467	0.855263
					0.759984	0.860134	1.2275	1.14516
					0.901747	0.761722	0.978088	0.854587
					1.22207	0.877839	0.84154	1.31608
					0.742795	1.06599	0.767312	0.90991
					1.19905	1.11048	0.818496	1.20253
					0.695147	0.889638	0.937663	1.18648
					0.596905	0.919117	1.15078	0.820665
					0.811116	0.990656	0.85865	0.657044
					0.773015	0.903426	1.083	0.804556
					0.68527	0.945026	0.812181	0.959717
					0.655092	0.877164	1.1435	1.10194
					0.895288	1.14505	1.10176	0.77359
					0.962882	0.779572	0.700737	1.07809
					0.540324	0.950238	0.802741	1.04667
					0.844003	0.815918	0.762531	0.638246
					1.10863	1.17298	0.687961	0.828825
					1.35448	0.94485	1.07998	0.576886
					0.841135	0.722274	0.891754	1.08267
					0.752711	1.02585	0.834256	0.78967
					1.07765	1.05118	0.633077	0.584528
					0.900786	0.721847	0.856863	1.36887
					0.942671	1.29123	1.44378	1.54599
					0.985884	1.17679	1.0438	1.01847
					0.559749	0.812147	1.00215	1.07355
					0.657691	1.13608	0.85282	0.807453
					0.871496	1.13267	1.23425	1.28733
					0.873639	1.00129	1.20009	0.809046
					0.600298	0.802562	1.00651	1.03636
					1.12338	1.43287	0.700734	0.968943
					0.937802	1.14517	0.915577	1.04173
					0.974481	0.877037	0.874233	1.215
					1.1285	1.36379	1.2732	0.763461
					0.97068	1.13819	1.08066	0.551968
					0.961839	0.851498	1.16251	0.972519
					1.08634	0.979887	0.720267	1.65523
					0.883699	0.858371	0.948841	0.990267
					1.18837	1.10919	0.881932	0.947661
					0.8926	0.912634	1.18914	1.31303
					0.850168	1.18127	0.94352	0.89404
					1.30059	0.79582	1.27826	1.01504
					1.14349	0.833145	0.62167	0.786573
					1.08241	1.05261	1.03013	1.33559
					0.900715	1.07829	1.19542	1.28976
					1.35293	0.848439	1.39276	0.803101
					0.669399	0.754575	1.1318	0.954801
					0.911274	0.970414	1.09059	1.10773
					1.03077	1.37983	1.059	1.04666
					1.94802	0.809198	0.835027	1.00112
					0.916192	1.13343	0.912322	1.22494
					0.873916	1.23004	0.913642	1.07079
					1.13506	0.83231	1.09408	0.856615
					0.959091	1.23356	0.788551	1.04509
					1.21308	0.989311	1.38429	0.863073
					0.997787	0.783954	1.27662	1.0484
					0.810441	0.614778	1.55803	1.36163
					0.681733	1.2484	0.574251	1.17903
					0.97976	0.84269	1.12161	1.06258
					1.07005	0.796887	1.67351	0.974932
					1.08721	0.945016	1.18073	1.25069
					1.38837	0.860264	1.42811	0.584864
					0.632539	1.09583	0.775545	1.03998
					0.58268	0.680058	1.4375	1.16104
					1.34192	0.768441	0.952072	0.959588
					0.90968	0.996547	1.12273	1.29218
					0.93675	0.90664	1.07053	1.03247
					0.872579	1.26879	0.787823	1.04492
					1.00699	1.03498	1.57754	1.22353
					0.793331	0.898086	0.732533	0.913632
					0.798892	0.793708	0.840628	0.85612
					1.27843	1.06947	1.28502	1.02786
					1.1367	0.842066	0.819046	0.95568
					1.51391	1.08474	0.944238	0.937666
					1.14002	0.778756	0.662473	0.929444
					0.716158	0.990944	1.23944	1.05339
					0.671101	1.2045	1.73487	0.913175
					1.02498	1.24494	0.741485	0.788165
					1.52065	1.00888	1.11866	0.862011
					1.12063	1.10511	1.15617	1.03432
					1.00377	0.930688	0.684316	0.998526
					0.815661	1.45392	0.811271	0.695045
					0.517592	1.0921	0.796558	1.27759
					0.719069	0.907793	1.40413	1.00435
					0.777675	1.3829	1.13245	0.788002
					0.971787	1.2976	0.860908	0.85443
					1.13621	0.758742	1.30492	0.722073
					1.0891	0.978937	0.777015	1.0002
					1.19474	0.970368	0.783381	0.784571
					1.08026	1.01028	1.14323	1.36217
					0.660676	1.10773	0.955901	0.890072
					0.923458	0.965596	0.816067	1.03994
					0.717833	1.07012	0.997297	1.26618
					1.08573	0.790377	0.951324	0.836642
					0.588003	0.611887	1.1578	0.750584
					0.992593	1.25846	0.766601	0.547811
					0.918112	2.05904	1.11317	0.811556
					1.60187	0.914467	1.09757	1.22531
					0.861297	1.01198	0.726379	0.655052
					0.997059	1.57211	0.720172	0.785965
					0.985279	1.30411	0.856219	0.886441
					0.676751	0.997508	0.856387	1.0464
					0.975212	1.14808	0.612922	0.939576
					0.626488	1.44455	0.85168	0.784361
					0.615812	0.774919	1.0631	1.01859
					1.05961	0.995474	0.739616	1.2076
					1.87759	1.36836	1.28016	1.01244
					1.09309	0.856166	0.930285	1.06543
					0.602389	0.885523	1.34518	0.968572
					1.19314	0.875881	1.07414	0.919076
					1.08472	1.28209	1.09692	0.974355
					1.14409	0.890118	1.1112	0.678999
					0.859978	1.12428	1.46987	0.87533
					0.911848	0.876906	0.768311	0.693492
					1.55793	0.852195	0.804287	0.813397
					1.51127	0.851993	1.88266	1.38002
					1.34295	1.39747	0.772969	1.04491
					1.59955	1.20789	0.586491	1.0751
					1.0231	1.47628	1.06022	1.21931
					0.934979	1.16441	1.13742	1.12871
					1.66212	0.896305	0.999909	1.16365
					0.805853	0.946207	0.958695	0.814872
					1.43971	0.998668	0.950591	0.94807
					1.17588	1.46879	0.719612	0.900221
					0.966504	0.93685	1.1313	1.14656
					0.973432	0.967597	1.21829	0.92909
					1.4117	1.20475	1.4896	0.817977
					1.35703	1.04997	0.701282	0.681808
					1.4853	1.01848	0.805067	1.23928
					1.58021	0.863763	1.39091	1.04629
					1.1784	1.1605	1.01048	1.10562
					1.18843	1.29266	0.719994	0.850488
					0.852646	0.840463	1.3214	0.889128
					1.00507	0.961985	1.14081	1.13545
					0.749504	0.877483	0.622055	1.07867
					0.802504	1.03662	1.32545	0.87835
					0.959833	0.803219	0.99313	0.736763
					0.865915	1.14912	1.84755	0.588345
					0.907514	1.04044	0.945549	0.739356
					0.948424	1.24447	0.93301	1.0795
					0.84901	1.20878	1.23035	1.35442
					0.905776	1.14208	0.632689	0.822929
					0.95861	1.13074	0.725437	1.93014
					0.791454	1.32738	1.47082	0.946182
					0.607472	1.38961	0.603736	1.05591
					1.44433	1.23291	1.3679	0.597359
					0.648137	1.44593	0.678003	0.658069
					0.655108	1.1553	0.690528	1.05101
					0.787131	1.03297	0.536175	1.15024
					0.919341	0.701135	1.06599	0.84158
					0.757737	0.996727	3.46586	0.988991
					1.15008	1.01504	0.888798	0.939861
					2.01996	0.685362	1.08857	1.29483
					1.15217	0.885324	0.907592	0.786553
					1.21591	0.917917	1.0335	1.341
					1.0267	0.738765	0.784953	1.2812
					0.973844	1.40936	0.966633	1.12445
					0.804166	1.20835	1.14271	1.2656
					1.49375	1.33342	1.03043	0.786961
					1.30627	1.16523	0.956218	1.41214
					1.40387	1.07006	1.0537	0.671886
					0.960058	1.11268	0.884738	1.16385
					0.977241	0.884076	0.984807	0.676046
					0.86872	0.986356	0.932726	1.50205
					1.23379	1.29082	0.975873	0.811244
					1.54735	1.63408	0.999669	0.807645
					1.25706	1.33392	0.996899	0.69175
					0.863406	0.957466	0.930527	1.00012
					1.79112	1.14164	0.961258	0.954689
					1.35636	0.694012	1.12986	0.86116
					1.15876	0.821561	1.01944	0.87232
					1.26577	1.27535	0.710176	1.31748
					1.0544	1.11781	0.836979	0.666791
					1.01303	1.00339	0.710936	0.851919
					1.18202	0.757598	0.976485	0.979988
					0.874953	0.694815	0.953042	0.828917
					1.08838	0.726693	1.23606	1.40508
					0.942724	0.924702	1.5977	1.03823
					0.843133	1.12156	1.06318	1.69716
					0.731097	1.17668	1.20901	0.760668
					1.17011	1.19139	0.572045	0.813853
					1.31325	0.972888	0.997652	0.884168
					1.36342	1.24401	0.769508	0.980344
					1.31088	1.22541	1.1831	0.732925
					0.961587	0.920472	1.04292	0.86504
					1.09502	0.686488	1.30289	1.15444
					0.757183	0.999171	1.07321	0.725991
					0.832339	1.18933	1.17839	1.68739
					1.48019	1.54518	1.2257	1.53285
					1.26877	1.4759	1.6903	0.644056
					1.39669	1.54627	0.694238	0.926243
					0.851661	0.798562	1.03171	1.53203
					1.4487	0.93787	1.27489	1.22527
					0.898565	1.16403	0.826609	1.14631
					0.680725	0.822231	0.797586	0.635552
					0.918488	0.861234	1.57872	1.22047
					0.969726	0.706261	0.73834	0.68793
					1.09064	1.57875	0.812577	0.574942
					1.00492	1.37664	0.671233	1.05857
					1.22783	1.36563	1.0211	1.13589
					0.900627	0.949711	0.662275	0.984489
					1.02871	0.926999	0.917724	0.601173
					0.603693	1.25636	1.05751	0.623619
					1.19117	1.14853	0.796808	0.725504
					1.22661	0.707316	1.43541	0.867768
					0.606846	0.843186	1.26861	0.978072
					0.541012	1.04262	0.874585	0.822333
					1.36473	1.05969	0.98259	0.969567
					0.679825	1.2029	1.58417	1.15925
					0.928472	0.948831	0.890883	1.04461
					1.1969	1.00495	0.837089	1.04189
					1.08794	0.774559	0.791027	1.01668
					1.02206	0.934211	0.765621	1.22574
					0.915327	0.808078	0.954906	1.51161
					1.50855	1.34288	0.7214	1.08465
					0.99774	1.28769	1.06709	1.57331
					1.57966	1.10072	1.08286	0.676336
					1.01506	1.17097	0.869364	0.989494
					1.2174	1.32001	0.751269	0.611739
					0.77033	0.949246	0.85176	0.990962
					1.02886	0.661711	0.847645	0.759916
					0.858643	0.881794	0.73963	0.646748
					0.712757	1.04875	0.790426	0.956855
					0.957814	0.903239	0.796349	1.51582
					0.702626	0.949408	1.14949	0.835633
					0.971817	0.998484	0.813239	1.22724
					0.769033	0.719513	1.35676	0.797667
					0.820988	1.22482	0.896347	0.937136
					0.618024	1.30329	0.688466	1.16781
					0.613218	1.03328	0.85138	0.88309
					0.992719	1.09701	0.774739	1.23035
					1.68067	0.982634	1.51108	0.848742
					0.918962	1.14933	1.40414	0.894578
					1.07418	0.990472	0.765985	1.08811
					1.01794	1.31187	1.33238	1.23144
					1.87946	0.776363	0.828754	0.629489
					0.991372	1.35794	0.99866	1.19591
					0.658805	0.697641	0.912036	0.68374
					0.587122	0.78834	1.19469	0.928682
					1.76188	0.836292	1.22986	1.3822
					1.20683	1.11708	1.37554	0.635444
					1.06715	1.1621	0.766196	0.772359
					1.03844	0.852026	0.948751	0.879046
					1.09018	0.967993	0.795001	0.863176
					1.25533	1.186	1.44708	0.964759
					0.890683	0.827571	1.20863	0.707179
					1.26616	1.41366	0.994452	0.798064
					0.721278	1.19604	1.25835	1.06704
					1.44648	0.888536	1.7408	1.08336
					0.774219	1.32201	0.92376	1.17748
					0.997626	1.08639	1.43861	0.492521
					0.930084	0.820018	0.883892	1.2271
					1.16589	0.907099	0.842694	1.18269
					1.64961	1.09629	1.10174	1.05692
					1.3784	0.982646	1.4533	0.560717
					1.02314	1.03765	0.904104	0.783207
					0.958497	1.21223	0.974956	1.40181
					1.06319	1.1502	1.46154	1.22374
					1.0198	1.2917	1.13749	0.995623
					0.998262	1.03817	1.20216	1.57631
					1.11926	1.06486	0.99638	1.02177
					1.01101	1.10039	1.30829	1.14341
					1.20446	1.02827	1.35019	0.990604
					1.11412	0.880372	2.43384	1.15551
					1.24823	1.27712	0.996081	0.788606
					0.99676	0.718665	0.945543	0.564662
					1.07122	0.922789	1.00808	0.660468
					1.24606	1.09952	1.29487	0.806144
					1.41839	1.07915	1.27947	1.0308
					1.01334	1.22929	0.939461	0.816525
					1.04926	0.994181	1.28094	0.883922
					1.0897	1.11373	0.703027	1.13808
					0.958311	1.00592	1.2313	2.13902
					1.02748	1.09014	1.02449	0.689165
					0.673816	1.28418	1.18684	1.06365
					1.50931	0.915508	1.38128	1.00345
					1.14018	0.870741	0.877159	0.763958
					0.821996	1.08431	0.865732	0.797267
					0.896732	0.956965	0.896464	0.768573
					0.988206	0.561844	0.793069	0.969894
					0.98571	0.873623	0.9391	0.952267
					1.21034	0.580074	0.770558	0.872543
					1.04982	0.751625	1.01852	0.970547
					1.17565	1.10401	0.638905	1.00822
					0.633278	0.922991	1.59099	1.28954
					0.751484	0.955582	0.922456	1.13159
					0.791768	1.17155	1.28706	0.797082
					1.621	1.10606	1.11117	1.26964
					0.951139	1.12474	1.16414	0.918327
					0.853182	1.06157	0.874627	0.94808
					1.00773	1.02456	1.08643	0.526966
					0.778357	0.965329	0.910539	0.684138
					0.813896	1.39027	0.743129	0.814375
					0.633647	1.16548	1.1585	1.23077
					0.983261	0.849142	1.01523	0.923186
					1.25996	1.07372	1.05749	0.749837
					0.963512	0.787661	0.983918	0.851636
					0.940198	1.49188	0.870592	0.730469
					1.05907	1.04392	1.17732
					1.15778	1.40508	0.981905
					0.991714	1.13249	0.846454
					0.806927	1.0148	0.760409
					0.680133	1.00132	1.24621
					1.16094	0.913539	1.10888
					0.851958	0.845685	0.903859
					1.10049	1.29639	0.867007
					0.895007	0.905546	0.619623
					0.915454	1.06852	0.661319
					0.979856	1.16652	0.739228
					0.905565	0.904335	0.766294
					0.871337	1.43134	0.746843
					1.16169	1.13598	0.974228
					0.961528	1.04878	0.634452
					0.697512	1.20805	0.944854
					0.566311	0.927882	0.624923
					0.646576	0.887522	0.793601
					0.889163	0.881423	0.800199
					0.918156	0.985121	0.884834
					0.795696	0.661266	1.02993
					1.01143	0.931699	1.17783
					1.23017	1.15692	0.951235
					0.944375	0.997344	0.801263
					0.859712	1.49823	0.752967
					0.763875	1.07667	0.613304
					1.03261	1.01567	1.44957
					0.954906	1.15401	1.06233
					1.05451	1.16641	0.558658
					0.959433	1.07621	0.806428
					0.882633	1.08784	1.45804
					0.865098	1.25265	0.96433
					1.19634	1.11774	0.937503
					1.10296	0.967502	1.29004
					0.674522	1.32563	0.768194
					0.655133	1.2144	0.56011
					1.63106	1.04527	0.8239
					0.683448	1.27446	0.885987
					1.40948	0.98096	0.906333
					1.28815	1.39904	0.826842
					0.798693	0.942211	0.990956
					0.848534	0.96186	1.24961
					0.833458	0.895203	0.752058
					1.25701	1.09053	0.920291
					0.876569	1.35946	0.788585
					1.05012	1.31002	0.942467
					0.551738	0.891263	1.04202
					1.26068	0.689304	0.898551
					0.791554	0.85561	1.00113
					0.584533	1.06387	0.610331
					0.883861	0.768846	0.888856
					1.14607	1.35273	1.1642
					0.883712	0.810473	0.785668
					1.11626	1.24702	1.15014
					0.948924	0.801509	0.904719
					0.784826	0.845953	0.748473
					1.23119	0.732811	0.933725
					1.09389	0.601188	0.744208
					1.09682	1.3471	0.899013
					0.938992	0.983379	0.772723
					0.83305	1.03472	1.19368
					1.10693	0.995928	1.26331
					1.66023	0.914676	1.40493
					0.808365	1.09857	1.31135
					1.04899	0.847493	0.821978
					1.56922	0.797573	0.904424
					1.02181	0.704096	0.744118
					1.2602	0.80687	0.772935
					0.749622	0.777947	0.685764
					0.798827	0.844613	1.31111
					1.45124	0.973616	0.845353
					1.03	1.13639	1.25472
					1.13465	1.08762	0.771108
					0.869807	0.951543	1.25197
					0.793231	1.60309	0.629949
					0.766478	0.929171	0.704596
					0.672706	0.937542	1.08771
					0.970909	0.842205	0.718822
					0.739169	0.928375	1.13592
					1.12041	0.968227	0.713793
					0.813204	1.02925	0.979896
					1.23728	1.24478	0.812498
					1.07526	1.07523	0.604344
					0.932667	0.871677	0.723067
					0.885063	0.727982	1.39629
					0.884835	0.593308	0.641663
					0.825249	1.62972	0.879063
					0.879249	0.512759	0.605469
					0.903691	0.672988	0.664643
					0.997727	0.548797	1.00185
					0.925708	1.33539	0.784828
					1.08202	1.13246	1.0432
					1.06321	0.883175	1.49395
					1.00652	0.846052	0.609823
					0.957371	0.962921	0.946279
					0.869278	0.709231	0.810096
					1.15315	1.54675	0.652295
					1.06072	0.922805	1.05491
					0.681105	0.914633	1.11962
					1.03056	0.940777	0.938913
					0.733316	0.926103	0.801933
					0.916298	0.965244	1.13494
					1.08635	1.13752	0.757601
					0.99521	0.96922	0.99486
					1.28773	1.13827	0.740032
					1.35737	0.734345	0.763571
					0.753545	0.928176	0.87715
					1.07539	0.848517	1.28262
					0.716423	0.994407	1.03862
					1.21099	0.707208	0.836124
					1.10243	0.908377	0.79564
					1.21624	0.804957	0.949964
					1.29604	0.686203	1.28391
					1.08922	1.06909	0.690565
					1.30264	1.04273	0.848339
					1.24198	0.996492	0.614425
					0.765167	0.671847	1.06276
					1.01529	1.82172	0.872199
					0.844332	0.910407	0.833346
					0.873468	0.731879	0.896071
					1.23135	0.74316	0.963468
					0.763052	0.99272	1.10752
					0.784387	0.825161	0.954847
					0.92945	0.941894	0.957667
					0.706099	0.840807	0.772638
					0.600517	1.11365	0.85089
					0.962536	0.818025	0.78815
					0.529979	0.748206	1.28719
					0.924415	1.1421	0.860244
					0.901254	0.875822	1.06122
					1.14847	1.0133	0.924533
					1.39984	1.01017	0.886598
					1.00059	0.965104	0.917012
					1.1616	0.783892	0.940955
					1.56115	1.10106	1.11563
					0.97125	0.715201	1.12746
					0.785496	0.522428	0.900211
					1.1856	0.607571	1.23564
					0.788797	0.987682	1.04087
					1.26226	0.803473	0.941526
					1.02178	0.929796	0.983111
					0.768103	0.924983	0.805706
					0.581108	0.959504	0.871701
					0.91507	1.10878	0.582825
					0.826471	0.712124	0.792671
					0.834977	1.28744	1.31575
					0.709309	0.953304	0.934866
					1.07631	1.09956	1.09356
					1.13302	0.678602	0.9123
					1.42203	0.661747	1.75171
					1.14906	0.733987	1.00179
					0.941739	0.981864	1.0348
					0.878844	1.8494	0.643529
					1.04048	0.961886	0.831702
					1.00973	0.898828	0.93183
					1.24894	1.19549	1.08961
					1.02859	0.926651	1.26514
					0.57648	0.843414	0.61696
					1.13013	0.886183	1.323
					0.725843	0.952437	0.805361
					0.925471	1.18432	0.847236
					1.33536	0.849217	0.823246
					1.08784	0.995815	0.867793
					1.18434	1.07519	1.27953
					1.34948	0.861888	0.854679
					0.949199	0.795606	1.03005
					0.87793	0.663219	0.854811
					0.581627	0.912667	0.943017
					1.04644	1.19795	0.813039
					1.27518	0.914477	0.806905
					0.914917	0.892154	0.848262
					1.45071	0.847051	1.00038
					0.971166	0.773948	0.766431
					1.12722	1.24658	0.916132
					0.877361	0.765711	1.11369
					0.953317	0.655849	0.828717
					0.818526	1.05072	0.860465
					1.22087	1.0135	1.16875
					1.16285	0.80155	1.4847
					0.723781	0.821085	0.808187
					1.37395	0.737859	1.37999
					0.630972	1.01632	1.08667
					1.17266	0.835916	1.48912
					1.31151	0.920706	1.0425
					0.687944	0.768651	0.993884
					0.864675	0.801758	1.25184
					0.997582	1.04071	1.29674
					0.885405	1.17453	1.02021
					0.672547	1.07658	1.28337
					0.989511	0.95074	0.781866
					0.963245	0.717074	0.987609
					1.10205	0.508361	0.855795
					0.912963	1.52351	0.915632
					0.756196	0.929376	1.10586
					0.912219	0.635287	1.1453
					0.646376	0.847203	1.07855
					1.40148	0.930226	1.29384
					1.24457	1.08392	1.07916
					0.897747	0.902301	1.0589
					1.03236	0.88779	0.891795
					1.16856	0.697108	0.893706
					0.899788	0.605612	1.18154
					0.930933	0.994686	1.22318
					0.719861	1.43086	0.879682
					1.00547	1.03443	1.18429
					0.618926	0.734202	1.25451
					1.31844	1.35402	1.06228
					0.977397	0.663508	1.23988
					0.6718	1.10447	1.01015
					1.04013	1.0474	1.14384
					0.863372	0.768905	1.01175
					0.918386	0.97977	0.941808
					0.893563	1.14955	0.861802
					0.79105	0.724154	0.822881
					0.871228	0.62427	1.03989
					1.00184	1.33441	1.36024
					0.904512	0.751946	0.990349
					1.46737	1.02366	0.820333
					1.24043	1.20762	1.30303
					0.82904	1.10692	1.06824
					0.909959	1.02335	0.828826
					1.03784	0.660473	1.04236
					0.939624	0.902934	0.793478
					1.04445	0.680782	0.716339
					0.774766	1.00529	1.06922
					0.663327	1.35358	1.12617
					0.853245	0.910682	1.11522
					0.923142	0.694193	0.834054
					0.753844	0.824847	0.93275
					0.666478	0.531065	1.28708
					0.935091	0.675874	0.814754
					0.78428	0.883637	0.808592
					0.745405	1.13721	0.757624
					0.934215	0.924874	1.12267
					1.43327	1.28401	0.745631
					1.28679	0.970629	0.932657
					1.05086	0.878836	1.06916
					0.883001	0.829288	0.909753
					0.911697	0.738648	0.824656
					1.26636	0.606552	0.669779
					0.976241	0.815177	1.11498
					0.734399	0.964621	0.837379
					0.838161	0.842677	1.09023
					0.993639	1.31257	0.996117
					1.04426	0.736767	1.1872
					1.06791	1.65786	1.14926
					1.60053	0.819535	1.10839
					0.808424	1.59318	0.801154
					0.662101	0.873515	1.25612
					1.04085	1.0666	0.870821
					1.05204	0.761421	1.01236
					1.18679	0.740588	0.585671
					1.26127	0.557285	0.871533
					1.2363	0.897438	0.600945
					0.760144	1.0662	0.858908
					1.0247	0.977418	1.26921
					1.02185	0.841121	1.21585
					1.13145	1.04594	1.27354
					1.21117	1.63319	0.804948
					0.905786	0.9032	0.679948
					0.985583	0.803027	1.06146
					0.714151	0.634856	1.14606
					0.927224	0.886105	0.858926
					1.04085	1.22612	0.777026
					1.01355	0.84813	1.23004
					0.919037	0.906501	0.945587
					0.745794	1.51308	0.719858
					1.03654	0.873184	1.04394
					0.798454	0.669962	0.947073
					1.61959	0.515587	0.986614
					1.4444	0.667259	0.855044
					0.977462	0.875006	0.872555
					1.28202	1.29415	0.854326
					0.775453	0.860469	1.13228
					1.17198	0.77235	1.07146
					1.16445	0.709578	0.838434
					1.04996	1.17764	0.828195
					0.698947	1.51973	1.33104
					1.59157	1.12626	0.768186
					1.07835	0.945005	0.710974
					0.965789	0.687823	1.07451
					1.08127	0.785328	1.77398
					0.984032	1.69568	0.954187
					0.91751	0.945399	0.761695
					0.686212	1.00722	1.3653
					1.27926	0.991298	1.34024
					1.05609	1.04922	1.11503
					1.12004	0.923668	0.802607
					0.676515	0.760761	1.02945
					1.01197	0.708279	1.2502
					0.844974	1.35482	1.35237
					0.859615	1.08962	0.99721
					0.982873	1.00267	0.899689
					0.823435	0.828823	1.34191
					1.16493	0.73274	0.747136
					1.3311	0.965687	1.07322
					0.910596	0.823796	1.0076
					0.771055	0.775862	0.775694
					0.840197	1.13943	1.24746
					1.19002	0.980494	1.05677
					0.928395	0.995676	1.57577
					0.820053	0.636412	0.975312
					1.08009	0.76021	0.64619
					1.08279	0.839116	1.02293
					1.53619	1.39492	0.92705
					0.744535	0.799524	0.56802
					1.03278	1.34085	0.996665
					0.808227	1.05013	1.085
					0.995989	0.634772	0.988855
					1.01466	1.1564	1.19816
					1.01576	0.99783	1.31014
					0.89445	0.678725	0.997158
					1.0331	0.953953	1.1054
					0.959563	1.0911	1.02807
					0.885842	1.11928	1.09163
					0.838785	0.984196	0.876708
					1.19419	1.00669	1.11969
					1.02646	1.65031	0.938556
					0.91127	0.876527	1.57164
					1.01175	1.6733	0.672625
					0.954214	0.901609	0.978403
					0.986935	0.5705	1.2971
					0.943902	0.963573	1.0141
					1.563	0.642562	1.29367
					0.911061	0.814534	1.28021
					1.14596	1.78321	0.706314
					0.868566	0.689289	1.73945
					0.912101	1.83489	1.49171
					0.899022	1.08038	1.46438
					1.03955	0.543907	0.865287
					0.803508	1.44643	1.09019
					0.949771	1.74964	0.82961
					1.14351	1.03998	0.848786
					0.869444	0.880306	0.881161
					0.810477	1.1126	1.04345
					0.934566	0.889942	1.12488
					0.743307	1.03979	0.97207
					1.10893	0.758415	0.671051
					0.908433	0.964478	0.810167
					1.33872	0.893863	1.53449
					0.808703	0.842417	1.25601
					0.7729	0.812949	1.07814
					1.39808	0.970275	0.903948
					0.978003	0.915171	0.805239
					1.12252	1.27432	1.4078
					1.2558	1.23193	1.12697
					1.209	1.17707	1.23364
					1.01083	1.36002	0.866093
					1.30805	1.37935	0.725314
					0.695832	0.82956	1.0518
					0.778734	1.07545	0.922811
					0.924528	0.942121	1.49352
					1.11155	1.17297	0.840087
					0.87667	1.3082	0.988724
					0.82952	0.8674	1.02806
					0.651648	1.00637	1.41423
					1.08864	0.907097	1.03703
					1.33107	1.14064	1.56684
					0.577412	1.31519	0.6145
					0.588886	1.03675	0.597999
					0.786599	0.925412	0.896498
					0.763923	1.00511	0.764188
					0.551956	1.00819	0.704152
					1.46852	1.24863	1.06347
					1.43016	1.14255	1.41021
					0.735729	1.05684	1.14059
					1.07433	1.2581	0.733954
					0.974137	0.902134	1.07749
					1.11215	0.769652	1.10164
					0.985939	1.40812	1.24427
					1.21699	1.39394	1.02958
					0.982833	0.868053	0.910667
					1.43287	0.809085	0.743288
					0.7004	1.04108	1.27669
					0.5984	0.893497	1.09921
					1.2733	0.831112	0.973269
					1.11183	1.13105	1.40155
					1.5439	0.974177	0.741407
					1.00241	1.11387	1.06188
					0.638658	1.15257	0.968939
					1.34886	0.952862	1.11537
					0.518394	0.796811	1.05836
					1.28868	1.25309	1.50162
					0.818823	0.944637	0.945215
					1.29077	1.29968	1.11975
					0.753991	0.929619	1.18824
					1.0189	1.48408	0.916087
					0.880133	0.832963	1.00798
					0.695537	1.22188	1.13118
					0.779659	0.741862	0.921594
					0.9575	1.20192	0.781721
					0.853641	0.848791	0.943737
					1.05365	0.885992	0.71646
					0.899817	0.722428	0.802584
					1.08443	1.33092	0.914058
					0.672439	1.08389	0.92062
					1.23036	0.936245	0.908394
					0.733149	1.04234	0.961857
					1.15949	0.899239	1.09503
					0.841976	1.11013	0.790458
					1.04173	0.852844	1.14908
					0.917383	0.712999	0.708089
					1.12045	0.721751	1.02517
					1.24532	0.994237	0.877989
					0.846076	0.872478	0.678763
					1.21079	0.97717	0.934745
					1.15254	1.01713	0.672723
					1.16635	1.26371	0.754173
					0.949883	1.04645	0.95138
					0.892395	1.12542	1.11031
					0.862746	1.18499	1.07281
					0.865926	1.00368	1.06068
					1.02088	0.666065	0.7849
					0.899097	1.29308	1.22611
					0.930697	1.08279	0.887317
					0.854898	0.916247	1.08677
					0.903596	0.813037	0.76535
					0.911122	1.04759	1.24433
					0.846576	0.98171	1.51297
					1.24538	1.01641	1.33336
					1.19698	1.15975	0.659739
					0.673919	0.848796	1.0606
					0.718289	0.984565	1.05377
					1.16446	0.977742	0.833045
					1.56912	1.19379	1.24043
					1.62707	1.03454	0.498392
					1.18075	1.11717	1.24513
					1.07737	1.19859	0.963552
					0.883705	1.27923	1.09572
					1.39688	1.19298	1.11187
					0.954553	1.13476	0.73215
					1.21176	1.05636	0.994818
					0.79536	1.15069	0.618147
					0.79116	1.08785	1.13734
					1.20294	1.10519	1.06634
					0.803215	0.966849	0.560836
					1.03765	0.876595	0.959362
					0.853471	0.951755	1.35589
					0.965345	1.05099	1.36745
					0.740517	0.836559	0.540781
					0.834899	0.928239	0.926498
					0.951722	0.800726	0.718372
					1.05199	1.10509	0.922917
					0.916669	0.92154	0.887776
					0.753251	1.02671	0.623016
					1.08984	1.03795	1.37152
					0.600192	1.11147	0.710055
					1.02051	0.977559	0.792892
					1.08577	0.750659	0.90846
					1.02187	0.734301	0.769087
					0.967885	1.40279	0.721685
					0.901102	0.96068	1.02042
					1.09259	0.858975	0.802715
					1.34569	0.901121	0.785826
					0.83578	1.037	0.853028
					1.25029	1.18278	1.12916
					0.908714	1.1188	0.835016
					1.26167	1.14826	1.09009
					0.896716	0.879886	1.13547
					0.576224	0.907992	1.20912
					1.20425	1.11641	0.840288
					1.48959	0.779108	1.18059
					0.968608	0.954617	0.818349
					0.808874	0.845795	1.01506
					0.838489	1.25991	0.734603
					0.716705	0.948739	0.942021
					0.691202	1.18562	0.923868
					0.891992	0.875852	0.78802
					0.834996	0.947282	0.701415
					1.24376	0.665537	1.09131
					0.992345	0.673825	1.11103
					1.65445	1.26562	0.942426
					1.11215	1.04662	1.29771
					1.29934	1.17996	1.02863
					1.05491	1.0158	0.718728
					1.68104	1.03634	0.871913
					1.10279	0.816257	0.804516
					1.31952	0.972997	1.0964
					0.930637	0.724314	0.74151
					1.11603	0.80839	0.835705
					1.38973	1.0891	0.934761
					1.33485	0.87508	0.881793
					1.25609	0.911575	0.789231
					0.929541	1.09007	0.920064
					0.94096	1.14054	1.0508
					0.908404	1.0519	1.42919
					0.91272	0.926425	1.32996
					1.11049	0.889024	1.23712
					1.05059	0.903613	1.36988
					1.11347	0.818316	0.95267
					1.31489	0.978368	1.39245
					1.20667	1.09936	0.777915
					1.18632	0.770234	1.66467
					0.813169	1.05866	0.7711
					0.728663	0.979329	0.790762
					0.986832	1.05345	0.827076
					1.17275	0.997603	1.08598
					0.617138	1.02189	1.35735
					0.76249	1.22251	0.726805
					0.716799	0.896778	1.00223
					1.59323	1.02408	0.989271
					0.680323	0.879789	0.741063
					1.06726	0.665193	1.31836
					1.56394	0.853642	1.04577
					1.04593	0.695586	0.855987
					0.714469	1.1583	1.69104
					0.806541	1.36096	0.91682
					1.44098	1.05318	0.817426
					0.839704	0.991039	1.29718
					0.918371	0.561638	1.34209
					0.694839	0.896692	1.03163
					0.692591	0.853398	0.997122
					0.940557	0.564567	0.819464
					1.10308	0.64644	0.825249
					1.41568	0.818329	1.17592
					0.80053	1.25947	0.913995
					0.544484	1.00928	0.820604
					0.956375	0.644247	1.3839
					1.51762	0.686861	0.604736
					1.18504	0.930908	1.59241
					0.936612	1.12938	0.825297
					1.22655	0.998255	0.798762
					1.39304	1.09087	0.882499
					1.2742	1.14711	1.10055
					0.820483	1.00619	1.08092
					1.30139	0.919588	0.769407
					0.939416	0.87454	1.48794
					0.745973	1.05732	0.770896
					1.17458	0.644271	1.35429
					0.852474	0.816189	1.11741
					0.799896	1.31889	1.20586
					1.04439	0.959885	1.26612
					1.0649	0.910765	1.42696
					0.926424	1.16311	0.824626
					1.41176	0.897264	0.921922
					1.40132	0.946487	0.695408
					0.93717	1.12281	0.702966
					1.16625	1.07498	1.6391
					1.21475	0.954174	0.725054
					0.931315	0.948894	1.12445
					0.607175	1.13993	0.781429
					0.841501	0.900595	0.801886
					0.782502	0.918583	1.46026
					1.22685	1.04703	0.595889
					0.922981	0.695629	1.05591
					0.904898	1.1414	1.05035
					1.01094	1.23197	0.714901
					1.06703	0.938841	1.61026
					1.04439	0.725509	1.42577
					0.786744	1.13036	1.50678
					1.4336	0.735817	1.16876
					0.572941	0.673324	1.35649
					1.35337	0.901566	1.79804
					1.2314	1.03082	0.92749
					0.749697	1.0134	1.46081
					0.810137	0.982949	1.23184
					0.783492	0.802437	1.34598
					1.25179	0.870013	1.51146
					0.771299	0.640113	1.76001
					0.768525	0.908825	0.747843
					1.00926	1.59067
					1.0958	0.90894
					1.91505	0.815177
					1.07193	0.767789
					0.599028	1.18324
					0.806334	1.11164
					1.14793	1.07869
					1.04646	0.62949
					1.24416	0.630506
					1.17443	0.974905
					0.601247	0.976837
					0.834927	1.04736
					1.1336	0.983395
					0.702355	0.82189
					1.08253	1.13354
					1.09192	0.952478
					1.41629	1.37739
					1.11116	1.09759
					1.05146	0.971952
					1.06449	0.73063
					0.858188	1.15227
					1.17712	1.03135
					1.50509	1.12724
					0.795613	1.1735
					0.892774	0.965543
					1.40559	0.728011
					1.20054	1.0019
					0.794681	1.02614
					1.17353	1.22839
					0.714498	0.965211
					0.749737	1.28552
					0.644604	0.956439
					0.950892	1.13838
					1.13272	0.610599
					0.79339	1.17388
					0.940706	0.815101
					0.739153	0.679059
					1.7146	1.21846
					1.12851	1.06766
					1.26852	1.53557
					1.13254	0.640206
					0.871972	0.924149
					1.0066	0.964766
					0.993102	0.756118
					0.705263	0.936144
					1.11065	0.758189
					0.971638	1.00856
					1.02798	0.929831
					0.939836	0.979286
					1.13341	1.51616
					1.47888	1.23158
					1.21797	0.932012
					0.986942	0.784487
					1.26951	0.807516
					1.02367	1.12208
					0.933773	1.01095
					0.961629	1.32919
					1.24372	1.44145
					1.9846	1.37633
					0.967176	0.920017
					0.713436	1.01029
					0.913177	1.09681
					0.808096	1.01103
					1.18211	0.95148
					1.15099	1.17634
					0.859135	0.929929
					0.786552	0.932547
					1.8722	1.04078
					1.14326	0.850834
					0.974754	1.33097
					0.918079	0.83577
					1.15038	0.885874
					1.28851	1.10398
					0.976879	0.791911
					0.74865	1.19345
					1.54731	1.08475
					0.929767	1.14164
					1.10267	1.04024
					0.658089	1.06783
					0.879052	1.03465
					1.61949	0.978962
					0.896858	0.992735
					0.76784	1.11232
					0.67359	0.965078
					0.95238	0.890377
					1.06611	0.938531
					1.2779	1.15622
					1.36262	0.986184
					1.78173	0.824079
					1.0468	1.17459
					0.589166	1.02566
					0.633803	1.00343
					0.879057	0.891598
					0.799681	1.57443
					0.569622	1.18156
					0.809961	0.964239
					0.86238	1.27624
					0.80278	1.15582
					0.982039	0.768647
					1.30795	1.31613
					1.71334	1.13886
					0.701252	1.07789
					1.51998	1.07357
					2.00022	1.19323
					1.10502	0.919924
					1.11859	1.37548
					0.858034	0.805494
					0.972651	0.957125
					1.37562	0.787306
					1.39249	1.21809
					1.24781	0.669546
					0.952734	1.00928
					1.05898	0.863108
					0.996377	0.94761
					1.01482	1.30367
					0.693524	1.06116
					0.956211	0.820321
					0.745606	0.963164
					1.27653	1.25449
					0.683186	0.947841
					0.887355	0.756543
					0.918694	1.03141
					0.867161	1.01739
					0.66719	1.02947
					1.29537	0.635553
					0.821938	1.0803
					1.11863	1.34222
					0.945588	0.873761
					1.28042	0.749737
					0.758649	0.796619
					1.13338	1.01939
					1.3391	0.908959
					0.937389	0.797103
					0.930258	0.59941
					0.936415	0.828257
					1.42126	1.03951
					1.13732	1.06083
					1.20604	1.20171
					1.00634	0.959288
					0.880581	0.80167
					0.901823	1.07027
					1.42199	1.06849
					1.09719	0.958309
					0.834526	1.5026
					1.22643	1.48604
					1.01409	1.23904
					0.922326	1.21065
					0.974329	0.800823
					1.20965	0.962562
					1.1915	0.80187
					1.25659	0.970591
					0.797918	1.06631
					0.967106	1.26479
					1.22029	1.05082
					0.855523	1.13373
					0.904521	1.46004
					1.07699	1.29453
					1.44056	0.789929
					0.996783	1.56432
					1.1622	1.02659
					0.988384	1.08049
					1.19852	1.14333
					1.13567	0.881936
					0.871022	0.869197
					0.810643	1.03204
					1.06472	0.892707
					0.982077	1.03588
					0.872035	1.06869
					0.958677	1.07985
					1.03487	0.824555
					0.911262	1.14111
					1.76808	0.970027
					1.09573	0.766303
					0.58364	0.752433
					1.62359	1.20653
					0.964571	0.97292
					0.678891	0.900959
					0.712978	1.10567
					0.839708	1.0532
					1.06724	0.878373
					1.13469	1.10232
					0.99307	0.823986
					1.29668	0.829561
					0.759441	0.899315
					0.814872	1.05261
					0.831929	1.14917
					1.71119	0.849687
					0.78404	1.19568
					1.20138	1.09527
					0.978016	1.23954
					1.11355	0.968962
					1.01451	0.992782
					0.99612	1.22235
					0.911569	0.916728
					0.692309	1.06987
					0.937122	1.29601
					0.685146	0.684715
					0.754277	0.763458
					1.43161	0.911553
					1.00098	1.0401
					0.667015	1.48588
					0.913021	0.986187
					0.944288	0.969586
					1.20542	1.33238
					0.965827	0.996252
					0.772834	0.936469
					1.05189	0.949088
					0.574597	1.11695
					1.06231	1.04175
					0.798769	0.909421
					0.97062	0.955923
					0.765788	1.22266
					0.761511	1.04131
					0.853082	1.38358
					0.990961	0.818776
					0.908692	0.766166
					1.0396	0.832444
					1.2042	1.17836
					1.21755	1.22647
					1.04198	1.00599
					1.02048	0.871333
					0.776729	1.10529
					0.754315	1.11672
					1.1427	1.39395
					0.616161	0.832761
					1.09499	0.988189
					0.672607	0.976317
					0.893611	0.963484
					0.766615	1.0437
					0.859596	1.00312
					1.03591	1.25708
					1.09801	0.891105
					1.01738	0.91365
					0.916292	0.786063
					0.889071	0.798143
					0.78897	1.21047
					1.33166	1.63455
					0.912742	1.06948
					0.78424	0.820964
					0.937543	1.39527
					1.00012	0.707797
					0.720489	1.29864
					0.760586	0.718948
					1.04585	1.21116
					1.05521	1.34007
					1.1163	1.12894
					1.09155	0.989856
					1.00676	1.37694
					0.888972	1.3438
					1.01911	1.13989
					0.86556	0.879744
					1.24309	1.00403
					0.835031	1.01902
					0.645881	0.826026
					1.01469	1.03959
					1.23555	1.41793
					0.973501	1.13793
					0.87255	0.800764
					0.897248	0.910078
					1.19801	1.03516
					0.779013	1.18689
					1.00523	1.12235
					0.883389	1.18474
					1.02611	1.01411
					0.892583	1.06264
					1.17749	1.43116
					1.06266	1.00903
					1.03641	1.09888
					1.24689	1.23421
					0.607916	0.860186
					1.01538	1.16806
					0.997937	1.10478
					1.20534	1.10115
					0.789931	0.921386
					0.918332	1.04851
					0.919045	1.0695
					0.68806	1.17533
					1.22524	0.832079
					0.984018	0.641623
					0.972489	1.05694
					0.551307	0.763667
					0.64243	1.23538
					0.940956	1.50453
					0.798114	0.998888
					1.10336	1.31158
					0.869368	0.821263
					0.757668	1.21541
					0.996644	0.785051
					1.10706	1.04187
					0.979775	0.96943
					0.653804	1.04774
					0.691811	1.17011
					0.958545	1.32105
					1.1537	1.18864
					0.845318	1.03729
					1.15257	0.622128
					1.12961	0.959767
					1.13924	1.1172
					1.08379	1.16675
					0.703606	0.883161
					0.947691	0.94554
					0.82281	0.974909
					1.07233	1.4321
					0.837261	1.15445
					1.53232	1.05668
					0.800458	0.909555
					1.02066	0.858124
					0.972924	1.08147
					1.5946	1.22856
					0.554675	1.09779
					0.800833	0.729029
					0.834001	1.06882
					0.924828	1.50453
					1.3531	0.842033
					1.10172	0.989576
					0.840569	1.00355
					1.45622	0.879413
					0.711951	0.814774
					0.542535	1.12693
					0.758691	1.31184
					1.38804	0.918319
					0.801814	0.833335
					1.06902	1.07569
					1.11043	1.22655
					0.813243	1.18081
					1.16335	1.25235
					0.877471	1.65352
					1.54213	1.35174
					1.03666	0.781586
					0.840823	0.995854
					0.952093	1.06342
					0.874049	1.04425
					0.999468	0.980853
					1.0705	1.4769
					0.69532	0.81839
					0.955174	1.29172
					1.19863	0.929314
					1.00197	1.24352
					1.10119	0.804145
					0.84968	1.26921
					1.14622	1.63186
					0.792588	1.60105
					1.08797	1.18805
					0.973856	0.776513
					0.771299	0.996454
					0.740148	0.858972
					1.08835	0.995166
					0.74655	1.21397
					0.905131	1.38799
					1.52185	0.754756
					0.948741	1.07012
					0.926255	1.33648
					0.702697	0.938935
					0.711979	0.798143
					0.887754	0.905106
					0.978717	1.05425
					0.885834	1.25253
					0.935666	1.43529
					0.542571	1.11145
					1.29839	0.879681
					0.973466	1.01575
					1.01092	1.80507
					0.916282	0.656672
					0.962244	1.22064
					0.956696	0.801479
					0.645612	1.33505
					0.851593	0.914253
					0.95239	0.830861
					1.36746	1.33709
					0.69177	1.60062
					0.97336	1.04084
					0.844739	1.02386
					0.742098	1.26317
					1.15553	1.11381
					1.05401	0.924151
					0.767474	0.713157
					0.942841	1.4223
					0.814905	1.43174
					1.34981	1.07427
					0.884236	0.804793
					1.15115	0.930129
					0.737683	1.66029
					1.2913	1.20218
					1.01611	1.26381
					1.09137	0.904844
					0.998493	1.27052
					1.37287	1.16837
					1.07138	1.21281
					0.829992	1.14436
					0.809597	1.07463
					0.935046	1.07574
					0.814122	1.52317
					0.58741	0.925814
					1.12493	0.77954
					0.967195	0.991111
					1.35502	0.852155
					0.598166	1.0818
					1.23759	1.08361
					0.941745	0.863519
					0.759133	1.14759
					1.20195	1.27184
					1.00132	1.04367
					0.902684	1.11739
					0.831756	1.25052
					1.06236	1.19283
					1.42566	0.810627
					0.918173	1.37942
					0.568621	1.04223
					0.684799	0.818749
					0.716349	0.791996
					0.86138	0.909508
					1.16897	0.818865
					0.78696	0.683385
					0.696398	1.18639
					0.684864	1.45143
					1.18745	0.750161
					0.946559	1.83174
					0.964264	1.21211
					0.990076	1.2447
					1.0535	1.09913
					1.31287	0.599582
					0.998955	0.721551
					0.908685	0.992986
					0.774351	0.944854
					0.880691	1.07695
					0.990455	1.15535
					1.04318	0.869182
					0.930649	1.02103
					0.838393	1.2465
					0.757228	1.2137
					0.753324	1.00482
					0.771616	0.691385
					1.29649	0.722966
					0.957357	1.11538
					0.753468	0.997018
					0.847405	0.986966
					0.820012	1.33825
					1.26466	0.798986
					1.36349	1.12679
					1.28937	0.897913
					0.929287	1.29955
					0.999079	0.810641
					1.09416	1.27497
					0.755355	1.22524
					0.837414	1.03401
					0.935733	1.34556
					1.14676	1.11193
					1.64229	1.26689
					1.02881	1.04417
					1.74194	0.950115
					0.792693	1.04482
					0.727478	1.00822
					0.856047	0.933272
					1.02288	0.744733
					1.31365	1.0748
					0.903216	0.913552
					1.1845	1.12378
					0.94689	1.257
					1.17747	0.82127
					1.04662	1.2921
					0.926085	1.46498
					1.54531	0.865356
					0.75996	0.820096
					0.952243	1.0439
					0.850431	1.19306
					1.24506	1.17273
					0.76796	1.17972
					0.693171	1.1036
					0.936649	0.826203
					0.649492	0.753888
					0.664697	0.781135
					0.870731	0.917679
					1.16064	1.18783
					0.815328	1.19242
					0.757624	1.21992
					0.843155	0.99526
					1.12346	1.3724
					0.980084	0.924987
					1.00983	0.978762
					0.67014	1.68406
					1.15473	0.972395
					0.965863	1.18506
					0.966932	1.08169
					0.844288	1.00049
					0.817356	0.802337
					0.638153	1.43789
					0.841798	1.00365
					0.645299	0.612501
					0.691642	0.88837
					1.34824	0.804673
					1.10348	0.640796
					1.28356	1.18068
					0.725147	1.2463
					0.808838	1.18888
					0.680376	1.13545
					1.10369	1.04195
					1.00509	1.36908
					1.18945	1.04131
					1.21236	0.819488
					1.32084	0.81667
					0.970859	0.552393
					0.74504	0.889231
					1.15089	0.601759
					0.776025	0.535542
					1.00638	1.49828
					0.915787	0.664781
					1.4368	1.19426
					0.796665	1.12196
					0.828649	0.989258
					0.987603	0.725412
					0.857496	1.03957
					1.44704	1.78381
					1.12428	1.03985
					0.816934	0.645714
					0.826669	0.995283
					0.630045	0.593589
					1.22035	1.32434
					1.13103	1.2294
					1.43162	1.36266
					0.780217	1.1083
					1.04875	0.918614
					0.913402	0.876774
					1.04951	1.23991
					1.04101	0.930798
					0.884335	1.02486
					0.738512	0.685522
					0.604275	1.43055
					0.788431	1.21177
					0.746978	1.39023
					0.969378	1.19854
					1.29651	0.895336
					0.981935	0.724058
					0.954533	0.540572
					1.22753	0.584868
					0.947194	0.729322
					0.756075	0.917179
					0.987435	1.01578
					1.04163	1.43858
					1.04994	0.552813
					0.578311	1.29219
					0.90656	0.907157
					1.87992	0.882419
					0.739384	1.14433
					0.584488	1.04067
					0.999569	0.744835
					0.998441	0.697042
					1.30788	1.03311
					0.844568	1.09803
					1.32731	0.651107
					1.2633	0.922345
					0.644779	1.06296
					0.770331	1.20813
					0.747047	0.769081
					1.0276	0.99129
					0.736125	0.820383
					0.56408	1.01059
					0.876852	1.01557
					0.989912	0.686074
					0.727638	0.848429
					0.814435	0.973984
					0.697123	0.895068
					0.788193	0.756393
					1.55449	0.747221
					1.45629	0.793335
					0.585982	1.16298
					0.83562	0.824753
					0.924391	1.21285
					0.683241	0.81547
					1.5886	0.910972
					0.886952	0.940465
					0.809751	0.977366
					1.47133	1.02237
					1.09805	0.843591
					1.13008	1.001
					0.984955	0.870996
					0.746595	0.739221
					1.30659	1.28738
					0.746251	2.14853
					1.06999	0.793969
					1.16445	0.833368
					1.01128	0.861405
					0.682743	0.850072
					1.29745	1.16668
					0.6676	1.09499
					0.992603	0.881177
					0.694	0.953604
					1.03861	0.995045
					0.973678	1.24197
					0.965537	0.777856
					0.996305	1.0404
					0.622205	0.850023
					0.740453	1.48956
					1.12718	0.999792
					0.852285	1.0064
					0.870713	1.23819
					1.11297	0.551427
					1.02664	0.853789
					0.921882	1.06739
					1.05525	0.74229
					1.11769	0.729184
					1.09854	1.04342
					0.88513	0.773402
					0.913446	0.753947
					1.16652	0.989194
					1.28557	0.948768
					0.827048	0.782574
					1.19909	0.924078
					1.10128	1.35225
					1.15138	1.03722
					1.13194	1.05642
					1.21039	0.638392
					1.03715	1.26517
					1.29628	1.05416
					0.688147	0.90966
					1.19253	0.835514
					0.590029	0.962641
					1.02668	1.00109
					0.576964	0.562226
					0.977824	0.713733
					1.24667	1.18696
					0.940933	0.68364
					0.894668	0.737959
					1.05219	1.07772
					0.988267	0.935306
					1.05597	0.74468
					0.983728	1.03655
					0.941675	1.2824
					1.02302	1.07084
					0.979595	1.22701
					1.17426	0.916782
					0.883798	0.828979
					1.18598	1.7836
[truncated: 2,596 more rows]

## Sheet: Fig.4A
	Excited	Stable
The number of synchronized neuron pairs	7	15
The number of total neuron pairs	90	186

## Sheet: Fig.4B
	Excited	Stable
The number of synchronized neuron pairs	15	6
The number of total neuron pairs	97	226

## Sheet: Fig.5
Decoder accuracy (%)	Population level (all neurons)			Single cell level			Population level (without excited neurons)			Population level (without inhibited neurons)			Population level (without stable neurons)
	Saline	Pitolisant		Saline	Pitolisant		Saline	Pitolisant		Saline	Pitolisant		Saline	Pitolisant
	74.8333	100		76.8056	58.3333		72.9167	100		72.4167	100		75.3333	100
	70.6667	91.6667		79.5977	77.0833		70	100		68	91.6667		74.3333	91.6667
	62.5	91.6667		67.7083	63.9785		53.8333	83.3333		64.0833	75		71.0833	100
	75	91.1667		74.4382	65.7407		75.9167	58.3333		75	86.1667		78	91.6667
	83.3333	91.6667		78.1787	71.0526		83.3333	75.4167		83.3333	76.75		79.4167	91.6667
